# Supplementary material for: Supramolecular assembly of the beta-catenin destruction complex and the effect of Wnt signaling on its localization, molecular size, and activity in vivo
Source: PLoS Genet. 2018 Apr 11;14(4):e1007339. doi: 10.1371/journal.pgen.1007339 (PMC5912785; doi:10.1371/journal.pgen.1007339)
Supplement: S1 Table — Quantification of protein levels of endogenous and GFP-tagged proteins via immunoblotting followed by band quantification using the CLX Licor, which allows samples to be quantified in a 4-log range. When differences were ≥ 5-fold, dilutions were used to verify levels. Crosses and their abbreviation are labelled. Means, standard deviation, and number of blots quantified are indicated. Significance was calculated using a one-sample t-test. (XLSX) [file pgen.1007339.s009.xlsx]

## Sheet: Sheet1
	S1 Table: Normalized densitometry values
	Cross (Female x Male)	Abbreviation	Antibody	Mean	Std. Dev.	Significant from Wt+	n=
	act5cGAL4/Cyo	WT	-	1	-	-	-
	UAS-Axin:GFP x act5cGAL4/Cyo	Zyg Axin	Axin	1	0.5	No	10
	UAS-RFP/MatGAL4; UAS-Axin:GFP/MatGAL4 x UAS-RFP; UAS-Axin:GFP	Mat RFP & Axin	Axin	3.1	1	**	5
	actc5cGAL4/Cyo x UAS-Axin:GFP	Mat/Zyg Axin	Axin	7.4	3	*	4
	+/MatGAL4; UAS-Axin:GFP/MatGAL4 x UAS-Axin:GFP	Mat Axin	Axin	7.9	3	*	4
	APC2>GFP:APC2; APC2g10	GFP:APC2	APC2	0.9	0.4	No	4
	APC2>GFP:APC2; APC2g10	GFP:APC2	GFP#	4.3	1.4	***	8
	UAS-GFP:APC2/MatGAL4; +/MatGAL4 x UAS-GFP:APC2	Mat APC2	GFP##	10.9	0.4	***	4
	UAS-GFP:APC2/MatGAL4; +/MatGAL4 x UAS-GFP:APC2	Mat APC2	Axin	1.2	0.3	No	6
	UAS-GFP:APC2/MatGAL4; UAS-Axin:GFP/MatGAL4 x UAS-GFP:APC2; UAS-Axin:GFP	Mat APC2 & Axin	Axin	2.9	1.4	**	9
	UAS-GFP:APC2/MatGAL4; UAS-Axin:GFP/MatGAL4 x UAS-GFP:APC2; UAS-Axin:GFP	Mat APC2 & Axin	GFP##	20.8	1.7	**	3
	+/MatGAL4; UAS-zw3-RNAi/MatGAL4 x UAS-zw3-RNAi	zw3 RNAi	Axin	1.2	0.4	No	6
	Dsh>Dsh:GFP	Dsh:GFP	GFP#	2.4	0.5	*	4
	+/MatGAL4; UAS-Dsh:Myc/MatGAL4 x UAS-Dsh:Myc	Mat Dsh	Axin	0.9	0.3	No	4
	+/MatGAL4; UAS-Dsh:Myc/MatGAL4 x UAS-Dsh:Myc	Mat Dsh	Dsh	7.2	1.2	***	6
	+ = significance calculated using one-sample student t test; * = p value < 0.05, ** = p value < 0.005, *** = p value < 0.0005;
	# = Normalized to Zyg Axin; ## = Normalized to GFP:APC2
