# Supplementary material for: Supramolecular assembly of the beta-catenin destruction complex and the effect of Wnt signaling on its localization, molecular size, and activity in vivo
Source: PLoS Genet. 2018 Apr 11;14(4):e1007339. doi: 10.1371/journal.pgen.1007339 (PMC5912785; doi:10.1371/journal.pgen.1007339)
Supplement: S2 Table — Quantification of embryonic viability after altering levels of GFP:APC2 and/or Axin:GFP, Wg:HA, Dsh:Myc, or Zw3. Crosses, embryonic viability, standard deviation and numbers of embryos assayed are indicated. (XLSX) [file pgen.1007339.s010.xlsx]

## Sheet: Sheet1
	S2 Table: Embryonic viability
	Cross (Female x Male)	Abbreviation	Viability (%)	StdDev	n=
	UAS-Axin:GFP x UAS-Axin:GFP	UAS-Axin:GFP Only	96.7116	1.45964	243
	UAS-Axin:GFP x act5cGAL4/Cyo	Zyg Axin	95.3545	3.50338	409
	UAS-RFP/MatGAL4; UAS-Axin:GFP/MatGAL4 x UAS-RFP; UAS-Axin:GFP	Mat RFP & Axin	68.0517	6.31348	568
	+/MatGAL4; UAS-Axin:GFP/MatGAL4 x UAS-Axin:GFP	Mat Axin	22.2334	2.30087	900
	actc5cGAL4/Cyo x UAS-Axin:GFP	Mat/Zyg Axin:GFP	9.5	8	275
	UAS-GFP:APC2/MatGAL4; +/MatGAL4 x UAS-GFP:APC2	Mat APC2	94.4568	4.56224	451
	UAS-GFP:APC2/MatGAL4; UAS-Axin:GFP/MatGAL4 x UAS-GFP:APC2; UAS-Axin:GFP	Mat APC2 & Axin	36.9463	3.91724	515
	UAS-GFP:APC2/MatGAL4; UAS-Axin:GFP/MatGAL4 x UAS-GFP:APC2	APC2>>Axin	79.5314	7.26236	667
	UAS-GFP:APC2/MatGAL4; UAS-Axin:GFP/MatGAL4 x UAS-Axin:GFP	Axin>>APC2	29.2539	6.12971	791
	+/MatGAL4; UAS-Axin-RNAi/MatGAL4 x UAS-RFP	Mat Axin-RNAi x RFP	6.5	3.9	392
	+/MatGAL4; UAS-Axin-RNAi/MatGAL4 x UAS-Axin:GFP	Mat Axin-RNAi x Axin:GFP	77.2	5.7	387
	UAS-RFP/MatGAL4; +/MatGAL4 x UAS-Axin:GFP	MatRFP x Axin:GFP	96.3	1.8	398
	+/MatGAL4; UAS-Wg:HA/MatGAL4 x UAS-Wg:HA	Mat Wg	1.2	1.6	345
	+/MatGAL4; UAS-Dsh:Myc/MatGAL4 x UAS-Dsh:Myc	Mat Dsh	83.3	7.3	374
	+/MatGAL4; UAS-zw3-RNAi/MatGAL4 x UAS-zw3-RNAi	zw3 RNAi	0	-	360
