# Supplementary material for: Supramolecular assembly of the beta-catenin destruction complex and the effect of Wnt signaling on its localization, molecular size, and activity in vivo
Source: PLoS Genet. 2018 Apr 11;14(4):e1007339. doi: 10.1371/journal.pgen.1007339 (PMC5912785; doi:10.1371/journal.pgen.1007339)
Supplement: S3 Table — (A)Effects of GFP:APC2 and/or Axin:GFP, Wg:HA, Dsh:Myc, or Zw3 manipulations on embryonic and first instar larva cuticle phenotypes. Fig 3C show the cuticle categories. (B) Effects of Axin shRNA, overexpression of Wg or Dsh on embryonic and first instar cuticle phenotypes. Fig 3C and S8 Fig E show the cuticle categories. n = number of embryos/larva scored. (XLSX) [file pgen.1007339.s011.xlsx]

## Sheet: Sheet1
	S3 Table: Embryonic and first instar larva cuticle phenotypes with a Wnt null like phenotype
	Cross (Female x Male)	Abbreviation	% in Category 1	% in Category 2	% in Category 3	% in Category 4	% in Category 5	n=
	UAS-Axin:GFP x act5cGAL4/Cyo	Zyg Axin	75.1385	18.3014	6.15006	0.410004	0	149
	UAS-RFP/MatGAL4; UAS-Axin:GFP/MatGAL4 x UAS-RFP; UAS-Axin:GFP	Mat RFP & Axin	62.4825	18.6658	6.22013	11.6747	0.956943	368
	actc5cGAL4/Cyo x UAS-Axin:GFP	Mat/Zyg Axin	10	10.5	13	19.1	47.5	323
	+/MatGAL4; UAS-Axin:GFP/MatGAL4 x UAS-Axin:GFP	Mat Axin	26.8963	9.4764	12.6352	17.2982	33.6939	524
	UAS-GFP:APC2/MatGAL4; +/MatGAL4 x UAS-GFP:APC2	Mat APC2	82.7456	15.3859	1.20869	0.21993	0.439859	122
	UAS-GFP:APC2/MatGAL4; UAS-Axin:GFP/MatGAL4 x UAS-GFP:APC2; UAS-Axin:GFP	Mat APC2 & Axin	29.0105	14.7525	4.6527	24.8818	26.7025	329
	UAS-GFP:APC2/MatGAL4; UAS-Axin:GFP/MatGAL4 x UAS-GFP:APC2	APC2>>Axin	51.6459	35.8752	5.484	2.54361	4.45132	128
	UAS-GFP:APC2/MatGAL4; UAS-Axin:GFP/MatGAL4 x UAS-Axin:GFP	Axin>>APC2	16.2045	21.3471	12.6513	10.7236	39.0735	635
	Embryonic and first instar larva cuticle phenotypes with a Wnt gaine of function phenotype
	Cross (Female x Male)	Abrreviation	% in Category -6 (Wnt +++)	% in Category -5	% in Category -4	% in Category -3	% in Category -2	% in Category -1	% in Category 1 (Wt)	% in Category 2	% in Category 3	% in Category 4	% in Category 5 (Wnt null)	n=
	+/MatGAL4; UAS-Axin-RNAi/MatGAL4 x UAS-RFP	Mat Axin-RNAi x RFP	5.8385	17.2082	38.4112	19.052	7.68224	3.0729	8.73497	0	0	0	0	315
	+/MatGAL4; UAS-Axin-RNAi/MatGAL4 x UAS-Axin:GFP	Mat Axin-RNAi x Axin:GFP	0	0.174629	0	0	0	0	80.5956	7.35495	3.49259	3.84185	4.54037	238
	UAS-RFP/MatGAL4; +/MatGAL4 x UAS-Axin:GFP	MatRFP x Axin:GFP	0	0	0	0	0	0	88.9918	11.0082	0	0	0	35
	+/MatGAL4; UAS-Wg:HA/MatGAL4 x UAS-Wg:HA	Mat Wg	1.12994	3.38983	14.6893	38.1356	22.8814	16.9492	2.82486	0	0	0	0	378
	+/MatGAL4; UAS-Dsh:Myc/MatGAL4 x UAS-Dsh:Myc	Mat Dsh	0.568923	0.142231	0	1.42231	2.56016	28.8758	66.4306	0	0	0	0	203
