# Supplementary material for: Supramolecular assembly of the beta-catenin destruction complex and the effect of Wnt signaling on its localization, molecular size, and activity in vivo
Source: PLoS Genet. 2018 Apr 11;14(4):e1007339. doi: 10.1371/journal.pgen.1007339 (PMC5912785; doi:10.1371/journal.pgen.1007339)
Supplement: S4 Table — Quantification of the number of rows of En expressing cells per segment, in embryos in which APC2 or Axin levels are decreased or elevated. n = number of embryos scored. Significance was determined using one-way ANOVA with GraphPad. (XLSX) [file pgen.1007339.s012.xlsx]

## Sheet: Sheet1
	S4 Table: Rows of En-expressing cells per segment
	Cross (Female x Male)	Abbreviation	Avg. # of cell rows with En	Std. Dev.	Significant from wt+	n=
	act5cGAL4/Cyo	WT	1.81548	0.171073	-	21
	UAS-Axin-RNAi/MatGAl4; MatGAl4 x UAS-Axin-RNAi/MatGAl4; MatGAl4	Axin RNAi	2.7	0.260875	*	5
	APC2g10 (APC2 null)	APC2g10	2.91667	0.571305	****	3
	wgIG22/+ (wg null)	wgIG22	0.529762	0.540662	****	14
	UAS-Axin:GFP x act5cGAL4/Cyo	Zyg Axin	1.93056	0.336455	n.s.	6
	UAS-RFP/MatGAl4; UAS-Axin:GFP/MatGAL4 x UAS-RFP; UAS-Axin:GFP	Mat RFP & Axin	1.48611	0.311467	n.s.	12
	+/MatGAL4; UAS-Axin:GFP/MatGAL4 x UAS-Axin:GFP	Mat Axin	1.3447	0.399483	*	22
	UAS-GFP:APC2/MatGAL4; +/MatGAL4 x UAS-GFP:APC2	Mat APC2	2.18333	0.227525	n.s.	10
	+ Significance was calculated using one-way ANOVA; n.s. = non-significant; * = p<.05; **** = p<.0001
