# Supplementary material for: Supramolecular assembly of the beta-catenin destruction complex and the effect of Wnt signaling on its localization, molecular size, and activity in vivo
Source: PLoS Genet. 2018 Apr 11;14(4):e1007339. doi: 10.1371/journal.pgen.1007339 (PMC5912785; doi:10.1371/journal.pgen.1007339)
Supplement: S6 Table — Quantification of difference in Arm accumulation between the Wg stripes and interstripes within individual embryos. These are the raw data behind the scatter plots in the Figures. n = number of embryos examined. (XLSX) [file pgen.1007339.s014.xlsx]

## Sheet: Sheet1
	S6 Table: Quantification of the difference in Arm levels in Wg-stripe versus interstripe-cells
	Abbrev. Genotype	Mean	Std. Dev.	Minimum	25th Percentile	Median	75th Percentile	Maximum	n=
	Wildtype	68151	22105	43689	48003	62445	89313	103911	10
	(act5cGAL4/Cyo)
	Mat Axin	17593	23556	-780.8	1683	12259	20734	84555	11
	Wildtype	16172	3778	8073	12384	16355	19396	22201	21
	(act5cGAL4/Cyo)
	Mat RFP & Axin	13252	5664	4103	9550	13012	18619	21253	13
	Lower GFP
	Mat RFP & Axin	2962	3791	-2263	-117.5	3331	4674	10831	10
	Higher GFP
	Wildtype	79941	15078	47303	71183	82541	94366	99639	11
	(act5cGAL4/Cyo)
	Mat APC2	131228	34523	71658	112477	121318	170029	179568	11
	Wildtype	69186	21282	20899	54668	68992	82661	111353	36
	(act5cGAL4/Cyo)
	Mat APC2 & Axin	150886	40165	63303	125452	156161	187565	204232	11
	APC2+; Axin+
	Mat APC2 & Axin	26535	7269	16321	19646	26388	32595	37605	8
	APC2+; Axin++
	Mat APC2 & Axin	125801	55865	60347	81289	113078	176501	216917	9
	APC2++; Axin+
	Mat APC2 & Axin	22585	10484	9084	16869	20052	28007	49430	12
	APC2++; Axin++
	Wildtype	203.9	47.95	138.3	164.7	194.4	247.9	277.4	5
	(y w)
	APC2Δ15Δ20	868.5	157.9	645.7	729.1	891.2	996.5	1079	5
