# Supplementary material for: Supramolecular assembly of the beta-catenin destruction complex and the effect of Wnt signaling on its localization, molecular size, and activity in vivo
Source: PLoS Genet. 2018 Apr 11;14(4):e1007339. doi: 10.1371/journal.pgen.1007339 (PMC5912785; doi:10.1371/journal.pgen.1007339)
Supplement: S7 Table — Quantification of difference in Arm accumulation between the Wg stripes and interstripes within individual embryos. These are the raw data behind the scatter plots in the S3 Fig. n = number of segments analyzed. (XLSX) [file pgen.1007339.s015.xlsx]

## Sheet: Sheet1
	S7 Table: Quantification of the different pools of Arm levels in Wg-stripe versus interstripe-cells
	Abbrev. Genotype	Arm Pool	Mean (Intensity/Area)	Std. Dev.	Minimum	Maximum	# of segments analyzed
	Wildtype Wg Stripe	Total Arm	1216	143	1005	1367	9
		Cytoplasmic/Nuclear	1088	129	894	1225	9
		Membrane Arm	1420	141	1221	1575	9
	Wildtype Interstripe	Total Arm	760	81	635	871	9
		Cytoplasmic/Nuclear	653	57	572	752	9
		Membrane Arm	947	93	795	1046	9
	Mat Axin Wg Stripe	Total Arm	732	74	589	827	9
		Cytoplasmic/Nuclear	613	73	465	700	9
		Membrane Arm	894	68	759	978	9
	Mat Axin Interstripe	Total Arm	667	64	551	765	9
		Cytoplasmic/Nuclear	565	52	465	654	9
		Membrane Arm	811	77	720	944	9
	Mat APC2 Wg Stripe	Total Arm	1493	125	1283	1677	9
		Cytoplasmic/Nuclear	1375	128	1234	1568	9
		Membrane Arm	1774	160	1552	2044	9
	Mat APC2 Interstripe	Total Arm	831	124	675	1031	9
		Cytoplasmic/Nuclear	732	100	611	900	9
		Membrane Arm	1041	166	807	1256	9
