# Supplementary material for: Supramolecular assembly of the beta-catenin destruction complex and the effect of Wnt signaling on its localization, molecular size, and activity in vivo
Source: PLoS Genet. 2018 Apr 11;14(4):e1007339. doi: 10.1371/journal.pgen.1007339 (PMC5912785; doi:10.1371/journal.pgen.1007339)
Supplement: S8 Table — Detailed results from calculating the number of GFP-tagged Axin or APC2 proteins in Axin puncta in live human SW480 colon cancer cells or in Drosophila embryo. These data form the basis of Fig 9. n = number of puncta examined. (XLSX) [file pgen.1007339.s016.xlsx]

## Sheet: Sheet1
	S8 Table: Fluorescence comparison values
	Name	Organism	Mean # GFP molc.	Range	Std. Dev.	n=
	Axin:GFP Only	Human Colon Cancer cells	728	163-1327	333	38
		(SW480)
	Axin:GFP + RFP:APC2	Human Colon Cancer cells	801	104-2041	457	39
		(SW480)
	GFP:APC2 + Axin:RFP	Human Colon Cancer cells	917	162-3297	608	55
		(SW480)
	Mat RFP & Axin:GFP	Drosophila Embryo	195	46-931	152	70
	Mat RFP & Axin:GFP	Drosophila Embryo	128	46-305	61	35
	Wg ON
	Mat RFP & Axin:GFP	Drosophila Embryo	262	56-931	185	35
	Wg OFF
